# Supplementary material for: Translational Fusion to Hmp Improves Heterologous Protein Expression
Source: Microorganisms. 2022 Feb 4;10(2):358. doi: 10.3390/microorganisms10020358 (PMC8879370; doi:10.3390/microorganisms10020358)
Supplement: Supplementary file 1 [file microorganisms-10-00358-s001.zip]

Archive with 1 entries (1 files):
- microorganisms-1532406-supplementary.pdf
